# Supplementary material for: Spreading Depression Sends Microglia on Lévy Flights
Source: PLoS One. 2011 Apr 26;6(4):e19294. doi: 10.1371/journal.pone.0019294 (PMC3082564; doi:10.1371/journal.pone.0019294)
Supplement: Figure S1 and Video S1 — Control movie used in Figure 1 . All movies are imaged at 400×400 µm, over the CA3 pyramidal layer of rat hippocampal slice cultures. All movies were made with an image acquired every minute for 6 hours, for a total of 361 frames. Supplementary Figure S1 shows time zero frame of microglia to the left and matching phase image to the right with dotted lines marking the CA3 pyramidal neuron layer. (TIF, M2V) [file pone.0019294.s001.zip]

Archive with 2 entries (2 files):
- Supplementary Figure 1.tif
- Kraig-movie-1S.m2v
