# Supplementary material for: Spreading Depression Sends Microglia on Lévy Flights
Source: PLoS One. 2011 Apr 26;6(4):e19294. doi: 10.1371/journal.pone.0019294 (PMC3082564; doi:10.1371/journal.pone.0019294)
Supplement: Figure S2 and Video S2 — Effect of increased neuronal activity upon microglial movement: LPS. Here, Lipopolysaccharide (LPS) was added to the media 1 hour before time-lapse movie acquisition. LPS added to media increased neuronal excitability as shown in Figure 5 . Supplementary Figure S2 shows time zero frame of microglia to the left and matching phase image to the right with dotted lines marking the CA3 pyramidal neuron layer. (TIF, M2V) [file pone.0019294.s002.zip]

Archive with 2 entries (2 files):
- Supplementary Figure 2.tif
- Kraig-movie-2S.m2v
