# Supplementary material for: Spreading Depression Sends Microglia on Lévy Flights
Source: PLoS One. 2011 Apr 26;6(4):e19294. doi: 10.1371/journal.pone.0019294 (PMC3082564; doi:10.1371/journal.pone.0019294)
Supplement: Figure S3 and Video S3 — Effect of increased neuronal activity on microglial movement: cLTP. One hour before the start of the movie, the insert was placed in chemical long-term potentiation (cLTP) media. This cLTP protocol increased excitability as shown in Fig. 5 . Supplementary Figure S3 shows time zero frame of microglia to the left and matching phase image to the right with dotted lines marking the CA3 pyramidal neuron layer. (TIF, M2V) [file pone.0019294.s003.zip]

Archive with 2 entries (2 files):
- Supplementary Figure 3.tif
- Kraig-movie-3S.m2v
