# Supplementary material for: Spreading Depression Sends Microglia on Lévy Flights
Source: PLoS One. 2011 Apr 26;6(4):e19294. doi: 10.1371/journal.pone.0019294 (PMC3082564; doi:10.1371/journal.pone.0019294)
Supplement: Figure S4 and Video S4 — Effect of decreased neuronal activity upon microglial movement: TTX. Here, TTX was added to the media one hour before the start of the movie and was maintained throughout imaging. Supplementary Figure S4 shows time zero frame of microglia to the left and matching phase image to the right with dotted lines marking the CA3 pyramidal neuron layer. (TIF, M2V) [file pone.0019294.s004.zip]

Archive with 2 entries (2 files):
- Supplementary Figure 4.tif
- Kraig-movie-4S.m2v
