# Supplementary material for: Spreading Depression Sends Microglia on Lévy Flights
Source: PLoS One. 2011 Apr 26;6(4):e19294. doi: 10.1371/journal.pone.0019294 (PMC3082564; doi:10.1371/journal.pone.0019294)
Supplement: Figure S5 and Video S5 — Effect of decreased neuronal activity upon microglial movement: Spreading depression. Spreading depression was induced 7 hours before the start of the movie. Supplementary Figure S5 shows time zero frame of microglia to the left and matching phase image to the right with dotted lines marking the CA3 pyramidal neuron layer. (TIF, M2V) [file pone.0019294.s005.zip]

Archive with 2 entries (2 files):
- Supplementary Figure 5.tif
- Kraig-movie-5S.m2v
