# Supplementary material for: Spreading Depression Sends Microglia on Lévy Flights
Source: PLoS One. 2011 Apr 26;6(4):e19294. doi: 10.1371/journal.pone.0019294 (PMC3082564; doi:10.1371/journal.pone.0019294)
Supplement: Figure S6 and Video S6 — Addition of ATP and glutamate to TTX to mimic synaptic signaling. TTX was applied in the same manner as in the TTX-only movies, here with the addition of ATP and glutamate. Supplementary Figure S6 shows time zero frame of microglia to the left and matching phase image to the right with dotted lines marking the CA3 pyramidal neuron layer. (TIF, M2V) [file pone.0019294.s006.zip]

Archive with 2 entries (2 files):
- Supplementary Figure 6.tif
- Kraig-movie-6S.m2v
